# Supplementary material for: Lifestyle Behaviors and Cognitive Well-Being: A Cross-Sectional Study Exploring the Role of Lifestyle Factors Among Omani University Students
Source: Int J Environ Res Public Health. 2025 Dec 22;23(1):17. doi: 10.3390/ijerph23010017 (PMC12841314; doi:10.3390/ijerph23010017)
Supplement: Supplementary file 1 [file ijerph-23-00017-s001.zip]

Archive with 1 entries (1 files):
- ijerph-3976841-supplementary.docx
